# Supplementary material for: A non-linear pharmacokinetic-pharmacodynamic relationship of metformin in healthy volunteers: An open-label, parallel group, randomized clinical study
Source: PLoS One. 2018 Jan 17;13(1):e0191258. doi: 10.1371/journal.pone.0191258 (PMC5771593; doi:10.1371/journal.pone.0191258)
Supplement: S3 File — (ZIP) [file pone.0191258.s006.zip]

Archive with 1 entries (1 files):
- PK_PD_genotype.csv
