# Supplementary material for: A non-linear pharmacokinetic-pharmacodynamic relationship of metformin in healthy volunteers: An open-label, parallel group, randomized clinical study
Source: PLoS One. 2018 Jan 17;13(1):e0191258. doi: 10.1371/journal.pone.0191258 (PMC5771593; doi:10.1371/journal.pone.0191258)
Supplement: S3 File — (ZIP) [file pone.0191258.s006.zip › PK_PD_genotype.csv]

ID	dose	Tmax	Cmax	AUClast	t1/2	CLr	OCT2_rs316019	MATE1_rs2289669	MATE2K_rs34834489	MATE2K_rs12943590	dGmax	dAUG0_3	dPP2
AN101	250	1.5	875.2	4080.386292	2.3238112	565.7342348	GG	GA	GA	GA	59	60.875	27
AN102	250	0.5	593.2	3150.42653	3.4233181	587.0000064	GG	GA	GG	GA	24	40.625	21
AN103	250	2.5	465.3	2235.848147	2.8221715	743.8209927	GG	AA	GA	GA	-35	3.25	26
AN104	250	1.9666667	590.2	3028.222704	3.041427	581.5600746	GG	GA	GA	GA	11	37.25	29
AN105	250	2.5	485.6	3557.821733	3.5269841	528.8794108	GG	GA	GA	GG	-4	17.625	19
AN106	250	1.5	629.7	3186.963896	3.1400619	585.4100809	GG	GG	GA	GA	56	64	-1
AN107	250	1.9666667	812.7	4316.29417	2.8315183	562.7225641	GG	GA	AA	GG	12	24	38
AN108	250	2.5	733.1	3318.365743	4.2007172	491.4638119	GG	GG	AA	GG	-2	7.125	28
AN109	250	3	425.7	2311.921584	4.8941859	576.7581311	GT	AA	GA	GG	-16	42.625	18
AN110	250	1.9666667	535.8	2417.393426	3.9514636	527.102012	GG	AA	GG	AA	27	22.875	-4
AN201	1000	1.5	901.4	4918.925958	3.7108794	526.3081799	GG	GA	GA	GG	13	-2.375	13
AN202	1000	1.5	1245	6402.694144	2.8334949	520.554134	GT	GG	GG	GA	45	72.625	22
AN203	1000	1	2777	12140.14737	3.0120304	505.1722905	GG	AA	GA	GG	21	13.25	-4
AN204	1000	1.9666667	2262	13029.48515	4.3428017	464.3350188	GG	GG	GA	GA	16	-19	-4
AN205	1000	1.9666667	1979	8692.80443	2.4815274	419.5782974	GG	GA	GG	AA	58	69.875	25
AN206	1000	0.5	1086	5100.598794	2.8906053	440.9491264	GG	AA	GA	GA	51	62.25	30
AN207	1000	1.9666667	2070	10560.73555	4.4308998	392.0832966	GG	GA	GA	GG	21	48.125	17
AN208	1000	1.5	2108	10549.12872	3.1440736	214.2528486	GG	AA	GA	GA	23	35.75	16
AN209	1000	1	1312	5725.165852	3.1522945	348.6830435	GG	AA	GA	GG	53	75.375	40
AN210	1000	2.5	1896	10962.80641	5.3153434	409.211743	GG	GG	GG	GA	35	9.75	3
